# Supplementary material for: Displacement of Gray Matter and Incidence of Seizures in Patients with Cerebral Cavernous Malformations
Source: Biomedicines. 2021 Dec 10;9(12):1872. doi: 10.3390/biomedicines9121872 (PMC8698264; doi:10.3390/biomedicines9121872)
Supplement: Supplementary file 1 [file biomedicines-09-01872-s001.zip]

Archive with 4 entries (2 files):
- biomedicines-1445448-supplementary/
- biomedicines-1445448-supplementary/biomedicines-1445448 supplementary 1/
- biomedicines-1445448-supplementary/biomedicines-1445448 supplementary 1/Supplementary File(s).pdf
- biomedicines-1445448-supplementary/biomedicines-1445448 supplementary 1/Video S1.mp4
